# Supplementary material for: Microhomology-mediated end joining induces hypermutagenesis at breakpoint junctions
Source: PLoS Genet. 2017 Apr 18;13(4):e1006714. doi: 10.1371/journal.pgen.1006714 (PMC5413072; doi:10.1371/journal.pgen.1006714)
Supplement: S11 Table — The mutations were tabulated from the FOAR colonies in the glucose containing media (GLU) with the 15 bp MH at telomeric 7.1 kb location. (XLSX) [file pgen.1006714.s022.xlsx]

## Sheet: S11_Table
Mutant #	Position	Distance			Del/Add
	in URA3	between	WT base	Mutant base	(-/+# of nt)	WT sequence context	Mutant sequence context	Type of	# of
	(non-coding	adjacent			of nt)			mutation	mutations
	strand)	mutations							in mutants
1	89		G	-	-1	TTTCGTTTgTTTGAACA	TTTCGTTT-TTTGAACA	indel	1
2	92		T	A	+1	CGTTTGTT-TGAACACA	CGTTTGTTaTGAACACA	indel	1
4	93		G	T		GTTTGTTTgAACACACG	GTTTGTTTtAACACACG	sub	1
5	100		C	T		GAACACAcGAAGTAACC	GAACACAtGAAGTAACC	sub	1
6	127		C	A		GGTGGTTCcTTAATGAC	GGTGGTTCaTTAATGAC	sub	1
7	127		C	A		GGTGGTTCcTTAATGAC	GGTGGTTCaTTAATGAC	sub	1
8	155		C	T		TCGTAATCcAGGGTTTT	TCGTAATCtAGGGTTTT	sub	1
9	155		C	T		TCGTAATCcAGGGTTTT	TCGTAATCtAGGGTTTT	sub	1
10	242		G	A		CCGTAATAgGCGGTTCA	CCGTAATAaGCGGTTCA	sub	1
11	242		G	A		CCGTAATAgGCGGTTCA	CCGTAATAaGCGGTTCA	sub	1
12	257		A	G		CATGTTAAaAAATGAGA	CATGTTAAgAAATGAGA	sub	1
13	268		C	T		TGAGAAGcTTCTGTCTT	TGAGAAGtTTCTGTCTT	sub	1
14	277		T	A		CTGTCTtTTAAACGACT	CTGTCTaTTAAACGACT	sub	1
15	277		T	A		CTGTCTtTTAAACGACT	CTGTCTaTTAAACGACT	sub	1
16	310		G	A		AGTTTAACgTCATGAGA	AGTTTAACaTCATGAGA	sub	1
17	343		A	-	-1	ATCGTCTTaCCCGTCTG	ATCGTCTT-CCCGTCTG	indel	1
18	343		A	-	-1	ATCGTCTTaCCCGTCTG	ATCGTCTT-CCCGTCTG	indel	1
19	343		A	-	-1	ATCGTCTTaCCCGTCTG	ATCGTCTT-CCCGTCTG	indel	1
20	343		A	T		ATCGTCTTaCCCGTCTG	ATCGTCTTtCCCGTCTG	sub	1
21	343		A	T		ATCGTCTTaCCCGTCTG	ATCGTCTTtCCCGTCTG	sub	1
22	343		A	T		ATCGTCTTaCCCGTCTG	ATCGTCTTtCCCGTCTG	sub	1
23	344		C	T		TCGTCTTAcCCGTCTGT	TCGTCTTAtCCGTCTGT	sub	1
24	344		C	T		TCGTCTTAcCCGTCTGT	TCGTCTTAtCCGTCTGT	sub	1
25	344		C	T		TCGTCTTAcCCGTCTGT	TCGTCTTAtCCGTCTGT	sub	1
26	356		G	T		CTGTAATgCTTACGTGT	CTGTAATtCTTACGTGT	sub	1
27	399		C	A		CGCCAAAcTTCGTCCG	CGCCAAAaTTCGTCCG	sub	1
28	399		C	A		CGCCAAAcTTCGTCCG	CGCCAAAaTTCGTCCG	sub	1
29	415		C	A		GCCGCCTTcTTCATTGT	GCCGCCTTaTTCATTGT	sub	1
30	415		C	A		GCCGCCTTcTTCATTGT	GCCGCCTTaTTCATTGT	sub	1
31	542		C	T		ACAATAGCcGAAATAAC	ACAATAGCtGAAATAAC	sub	1
32	577		C	A		CTTCTCTAcTTCCAATG	CTTCTCTAaTTCCAATG	sub	1
33	603		T	C		TAATACTGtGGGCCAC	TAATACTGcGGGCCAC	sub	1
34	766		A	C		TCGTCCGaCCCTTCGT	TCGTCCGcCCCTTCGT	sub	1
