# Supplementary material for: Microhomology-mediated end joining induces hypermutagenesis at breakpoint junctions
Source: PLoS Genet. 2017 Apr 18;13(4):e1006714. doi: 10.1371/journal.pgen.1006714 (PMC5413072; doi:10.1371/journal.pgen.1006714)
Supplement: S12 Table — The mutations were tabulated from the FOAR colonies in the galactose containing media (GAL) with no MH at telomeric 7.1 kb location. (XLSX) [file pgen.1006714.s023.xlsx]

## Sheet: S12_Table
Mutant #	Position	Distance			Del/Add
	in URA3	between	WT base	Mutant base	(-/+# of nt)	WT sequence context	Mutant sequence context	Type of	# of
	(non-coding	adjacent			of nt)			mutation	mutations
	strand)	mutations							in mutants
1	50		A	T		ATCAGGACaACGACGG	ATCAGGACtACGACGG	sub	1
2	51		A	C		ATCAGGACAaCGACGG	ATCAGGACAcCGACGG	sub	1
3	104		G	C		CACACGAAgTAACCTA	CACACGAAcTAACCTA	sub	1
4	131		A	T		GTTCCTTAaTGACCTCA	GTTCCTTAtTGACCTCA	sub	1
5	142		C	A		ACCTCAATcAACTTCGT	ACCTCAATaAACTTCGT	sub	1
6	142		C	A		ACCTCAATcAACTTCGT	ACCTCAATcAACTTCGT	sub	1
7	152		A	T		ACTTCGTAaTCCAGGGT	ACTTCGTAtTCCAGGGT	sub	1
8	167		C	A		GTTTTAAAcAAATGATTT	GTTTTAAAaAAATGATTT	sub	1
9	179		G	C		TGATTTTTgTGTACACC	TGATTTTTcTGTACACC	sub	1
10	179		G	C		TGATTTTTgTGTACACC	TGATTTTTcTGTACACC	sub	1
11	187		T	-	-1	AAACGACtGTAACCATT	AAACGACtGTAACCATT	indel	1
12	203		AA	--	-2	CTGACTAAaaAGGTACC	CTGACTAA--AGGTACC	indel	2
13	230		A	G		TTCGGCGaTTTCCGTAA	TTCGGCGgTTTCCGTAA	sub	1
14	287		T	-		TAAACGACtGTAACCATT	TAAACGAC-GTAACCATT	del	1
15	315		G	C		TTAACGTCATgAGACGCC	AACGTCATcAGACGCC	sub	1
16	315		G	C		TTAACGTCATgAGACGCC	AACGTCATcAGACGCC	sub	1
17	325		CA	--	-2	ACGCCCAcaTATGTCTTA	ACGCCCA--TATGTCTTA	indel	2
18	330		G	T		CCACATATgTCTTATCGT	CCACATATtTCTTATCGT	sub	1
19	332		C	A		ACATATGTcTTATCGTCT	ACATATGTaTTATCGTCT	sub	1
20	338		G	C		ATGTCTTATCgTCTTACC	ATGTCTTATCcTCTTACC	sub	1
21	340		C	A		CTTATCGTcTTACCCGTC	CTTATCGTaTTACCCGTC	sub	1
22	340		C	A		CTTATCGTcTTACCCGTC	CTTATCGTaTTACCCGTC	sub	1
23	356		G	T		TCTGTAATgCTTACGTGT	TCTGTAATtCTTACGTGT	sub	1
24	356		G	T		TCTGTAATgCTTACGTGT	TCTGTAATtCTTACGTGT	sub	1
25	360		A	C		GTAATGCTTaCGTGTGCC	GTAATGCTTcCGTGTGCC	sub	1
26	436		--	ag	+2	TTGGATCTC--CGGAAAACT	TTGGATCTCagCGGAAAACT	indel	2
27	461		G	C		TCTTAACAgTACGTTCCC	TCTTAACAcTACGTTCCC	sub	1
28	465		G	T		TAACAGTACgTTCCCGAG	TAACAGTACtTTCCCGAG	sub	1
29	487		C	A		CGATGACCTaTTATATGA	CGATGACCTaTTATATGA	sub	1
30	514		C	T		CAACTGTAAcGCTTCTCG	CAACTGTAAtGCTTCTCG	sub	1
31	542		C	A		ACAATAGCcGAAATAAC	ACAATAGCaGAAATAAC	sub	1
32	542		C	G		ACAATAGCcGAAATAAC	ACAATAGCgGAAATAAC	sub	1
33	585		G	T		TTCCAATgCTAACCAA	TTCCAATtCTAACCAA	sub	1
34	607		C	G		ACTGTGGGcCACACCCA	ACTGTGGGgCACACCCA	sub	1
35	609		A	T		GTGGGCCaCACCCAAAT	GTGGGCCtCACCCAAAT	sub	1
36	651		A	C		TTGTCATaTCTTGGCA	TTGTCATcTCTTGGCA	sub	1
37	679		C	A		AGAGATGTcCTAGACTG	AGAGATGTaCTAGACTG	sub	1
38	679		C	A		AGAGATGTcCTAGACTG	AGAGATGTaCTAGACTG	sub	1
39	688		TA	--	-2	CTAGACTGtaATAATAAC	CTAGACTG--ATAATAAC	indel	2
40	753		G	C		CTTGCAATgTCTTTTCG	CTTGCAATcTCTTTTCG	sub	1
41	753		G	C		CTTGCAATgTCTTTTCG	CTTGCAATcTCTTTTCG	sub	1
42	754		T	A		TTGCAATGtCTTTTCGT	TTGCAATGaCTTTTCGT	sub	1
42	767		C	A		TCGTCCGAcCCTTCGTA	TCGTCCGAaCCTTCGTA	sub	1
