# Supplementary material for: Microhomology-mediated end joining induces hypermutagenesis at breakpoint junctions
Source: PLoS Genet. 2017 Apr 18;13(4):e1006714. doi: 10.1371/journal.pgen.1006714 (PMC5413072; doi:10.1371/journal.pgen.1006714)
Supplement: S13 Table — The mutations were tabulated from the FOAR colonies in the galactose containing media (GAL) with the 15 bp MH at telomeric 7.1 kb location. (XLSX) [file pgen.1006714.s024.xlsx]

## Sheet: S13_Table
Mutant #	Position	Distance			Del/Add
	in URA3	between	WT base	Mutant base	(-/+# of nt)	WT sequence context	Mutant sequence context	Type of	# of
	(non-coding	adjacent			of nt)			mutation	mutations
	strand)	mutations							in mutants
1	5		G	T		TACAgCTTTCGATGTATA	TACAtCTTTCGATGTATA	sub	1
2	18		A	T		CGATGTATaTTCCTTGC	CGATGTATtTTCCTTGC	sub	1
3	18		A	T		CGATGTATaTTCCTTGC	CGATGTATaTTCCTTGC	sub	1
4	89		-	T	+1	CTTTTCGTTT-GTTTGAAC	CTTTTCGTTTtGTTTGAAC	indel	1
5	89		-	T	+1	CTTTTCGTTT-GTTTGAAC	CTTTTCGTTTtGTTTGAAC	indel	1
6	89		G	T		TTTCGTTTgTTTGAACA	TTTCGTTTtTTTGAACA	sub	1
7	93		G	T		GTTTGTTTgAACACACG	GTTTGTTTtAACACACG	sub	1
8	93		G	T		GTTTGTTTgAACACACG	GTTTGTTTtAACACACG	sub	1
9	93		G	T		GTTTGTTTgAACACACG	GTTTGTTTtAACACACG	sub	1
10	93		G	T		GTTTGTTTgAACACACG	GTTTGTTTtAACACACG	sub	1
11	93		G	T		GTTTGTTTgAACACACG	GTTTGTTTtAACACACG	sub	1
12	93		--	TA	+2	TTGTTTG--AACACACGAA	TTGTTTGtaAACACACGAA	indel	2
13	101		G	T		GAACACACgAAGTAACC	GAACACACtAAGTAACC	sub	1
14	104		G	T		CACACGAAgTAACCCTAC	CACACGAAtTAACCCTAC	sub	1
15	104		G	T		CACACGAAgTAACCCTAC	CACACGAAtTAACCCTAC	sub	1
16	120		G	-	-1	CAAGCATGgTGGTTCCTT	CAAGCATG-TGGTTCCTT	indel	1
17	126		-	T	+1	GGTGGTT-CCTTAATGAC	GGTGGTTtCCTTAATGAC	indel	1
18	138		C	A		TAATGACCTcAATCAACT	TAATGACCTaAATCAACT	sub	1
19	162		T	-	-1	ATCCAGGGTTtTAAACAAA	ATCCAGGGTT-TAAACAAA	indel	1
20	162		T	-	-1	ATCCAGGGTTtTAAACAAA	ATCCAGGGTT-TAAACAAA	indel	1
21	164		A	T		AGGGTTTTaAACAAATGAT	AGGGTTTTtAACAAATGA	sub	1
22	164		A	T		AGGGTTTTaAACAAATGAT	AGGGTTTTtAACAAATGA	sub	1
23	171		-	T	+1	TAAACAAAT-GATTTTTGTG	TAAACAAATtGATTTTTGTG	indel	1
24	179		G	T		TGATTTTTgTGTACACCTA	TGATTTTTgTGTACACCT	sub	1
25	206		G	-	-1	GACTAAAAAgGTACCTCC	GACTAAAAA-GTACCTCC	indel	1
26	209		A	T		CTAAAAAGGTaCCTCCCTG	CTAAAAAGGTtCCTCCCT	subs	1
27	214		C	-	-1	AAGGTACCTCcCGTGTCAA	AAGGTACCTC-CGTGTCAA	indel	1
28	218		G	C		CCTCCCGTgTCAATTCGG	CCTCCCGTcTCAATTCGG	sub	1
29	218		G	C		CCTCCCGTgTCAATTCGG	CCTCCCGTcTCAATTCGG	sub	1
30	221		A	T		TCCCGTGTCaATTCGGCGA	TCCCGTGTCtATTCGGCG	sub	1
31	223		T	-	-1	CCGTGTCAAtTCGGCGATT	CCGTGTCAA-TCGGCGATT	indel	1
32	252		G	C		GCGGTTCATgTTAAAAAAT	GCGGTTCATcTTAAAAAAT	sub	1
33	258		A	G		TCATGTTAAAaAATGAGAA	TCATGTTAAAgAATGAGAA	sub	1
34	268		C	T		AATGAGAAGcTTCTGTCTT	AATGAGAAGtTTCTGTCTT	sub	1
35	271		C	T		GAGAAGCTTcTGTCTTTTA	GAGAAGCTTtTGTCTTTTA	sub	1
36	273		G	T		GAAGCTTCTgTCTTTTAAA	GAAGCTTCTtTCTTTTAAA	sub	1
37	310		G	A		CAGTTTAACgTCATGAGAC	CAGTTTAACaTCATGAGAC	sub	1
38	315		G	T		AACGTCATgAGACGCCCA	AACGTCATtAGACGCCCA	sub	1
39	315		G	C		AACGTCATgAGACGCCCA	AACGTCATcAGACGCCCA	sub	1
40	315		G	C		AACGTCATgAGACGCCCA	AACGTCATcAGACGCCCA	sub	1
41	330		G	C		GCCCACATATgTCTTATCG	GCCCACATATcTCTTATCG	sub	1
42	330		G	C		GCCCACATATgTCTTATCG	GCCCACATATcTCTTATCG	sub	1
43	343		A	C		TATCGTCTTaCCCGTCTGT	TATCGTCTTcCCCGTCTGT	sub	1
44	344		C	G		TATCGTCTTAcCCGTCTGT	TATCGTCTTAgCCGTCTGT	sub	1
45	345		C	G		TATCGTCTTACcCGTCTGT	TATCGTCTTACgCGTCTGT	sub	1
46	356		G	T		TCTGTAATgCTTACGTGTG	TCTGTAATtCTTACGTGTG	sub	1
47	360		A	C		GTAATGCTTaCGTGTGCCA	GTAATGCTTcCGTGTGCCA	sub	1
48	360		A	T		GTAATGCTTaCGTGTGCCA	GTAATGCTTtCGTGTGCCA	sub	1
49	361		C	A		GTAATGCTTAcGTGTGCCA	GTAATGCTTAcGTGTGCCA	sub	1
50	361		C	G		GTAATGCTTAcGTGTGCCA	GTAATGCTTAgGTGTGCCA	sub	1
51	362		G	T		GTAATGCTTACgTGTGCCA	GTAATGCTTACtTGTGCCA	sub	1
52	372		C	T		TGTGCCACAcCACCCGGG	TGTGCCACAtCACCCGGG	sub	1
53	380		G	-	-1	ACACCACCCGGgTCCATAA	ACACCACCCGG-TCCATAA	indel	1
54	397		A	-	-1	AATCGCCAaACTTCGTCCG	AATCGCCA-ACTTCGTCCG	indel	1
55	399		C	-	-1	AATCGCCAAAcTTCGTCCG	AATCGCCAAA-TTCGTCCG	indel	1
56	401		T	C		CAAACTtCGTCCGCCGCCT	CAAACTcCGTCCGCCGCCT	sub	1
57	402		C	T		CAAACTTcGTCCGCCGCCT	CAAACTTtGTCCGCCGCCT	sub	1
58	403		G	T		CAAACTTCgTCCGCCGCCT	CAAACTTCtTCCGCCGCCT	sub	1
59	404		T	C		CAAACTTCGtCCGCCGCCT	CAAACTTCGcCCGCCGCCT	sub	1
60	440		A	G		GATCTCCGGaAAACTACAAT	GATCTCCGGgAAACTACAAT	sub	1
61	443		-	A	+1	GATCTCCGGAAAA-CTACAAT	GATCTCCGGAAAAaCTACAAT	indel	1
62	461		G	T		GTCTTAACAgTACGTTCCC	GTCTTAACAtTACGTTCCC	sub	1
63	461		G	C		GTCTTAACAgTACGTTCCC	GTCTTAACAcTACGTTCCC	sub	1
64	461		G	C		GTCTTAACAgTACGTTCCC	GTCTTAACAcTACGTTCCC	sub	1
65	461		G	C		GTCTTAACAgTACGTTCCC	GTCTTAACAcTACGTTCCC	sub	1
66	461		G	C		GTCTTAACAgTACGTTCCC	GTCTTAACAcTACGTTCCC	sub	1
67	461		G	C		GTCTTAACAgTACGTTCCC	GTCTTAACAcTACGTTCCC	sub	1
68	461		G	C		GTCTTAACAgTACGTTCCC	GTCTTAACAcTACGTTCCC	sub	1
69	500		C	-	-1	ATGATTCCcATGACAACTGT	ATGATTCC-ATGACAACTG	indel	1
70	525		G	-	-1	CTTCTCGCTgTTTCTAAAAC	CTTCTCGCT-TTTCTAAAAC	indel	1
71	541		C	G		AAACAATAGcCGAAATAACG	AAACAATAGgCGAAATAACG	sub	1
72	542		C	T		AAACAATAGCcGAAATAACG	AAACAATAGCtGAAATAACG	sub	1
73	542		C	T		AAACAATAGCcGAAATAACG	AAACAATAGCtGAAATAACG	sub	1
74	550		C	G		AAACAATAGCCGAAATAAcG	AAACAATAGCCGAAATAAgG	sub	1
75	556		-	T	+1	TAACGAGTTT-CTCTGTACCC	TAACGAGTTTtCTCTGTACCC	indel	1
76	590		C	T		TCCAATGCTAAcCAACTAAT	TCCAATGCTAAtCAACTAAT	sub	1
77	608		C	A		TGTGGGCcACACCCAAATC	TGTGGGCaACACCCAAATC	sub	1
78	670		C	-	-1	TACTACACcAGAGATGTCCT	TACTACAC-AGAGATGTCCT	indel	1
79	645		G	-	-1	TACTACACCAGAgATGTCCT	TACTACACCAGA-ATGTCCT	indel	1
80	646		A	-	-1	TACTACACCAGAGaTGTCCT	TACTACACCAGAG-TGTCCT	indel	1
81	753		G	C		CCACTTGCAATgTCTTTTCG	CCACTTGCAATcTCTTTTCG	sub	1
82	774		--	TT	+1	ACCCTTCG--TATAAACTCTT	ACCCTTCGttTATAAACTCTT	indel	1
