# Supplementary material for: Microhomology-mediated end joining induces hypermutagenesis at breakpoint junctions
Source: PLoS Genet. 2017 Apr 18;13(4):e1006714. doi: 10.1371/journal.pgen.1006714 (PMC5413072; doi:10.1371/journal.pgen.1006714)
Supplement: S14 Table — The mutations were tabulated from the FOAR colonies in the galactose containing media (GAL) with the 203 bp repeat at telomeric 7.1 kb location. (XLSX) [file pgen.1006714.s025.xlsx]

## Sheet: S14_Table
Mutant #	Position	Distance			Del/Add
	in URA3	between	WT base	Mutant base	(-/+# of nt)	WT sequence context	Mutant sequence context	Type of	# of
	(non-coding	adjacent			of nt)			mutation	mutations
	strand)	mutations							in mutants
1	58		T	A		ACAACGACGGtTCGATAAATTAT	ACAACGACGGaTCGATAAATTAT	sub	1
2	91		-	AAAAC	+5	GCTTTTCGTTTGTTTG-----AACACAC	GCTTTTCGTTTGTTTGaaaacAACACAC	indel	5
3	93		G	C		GCTTTTCGTTTGTTTgAACACAC	GCTTTTCGTTTGTTTcAACACAC	sub	1
4	93		G	C		GCTTTTCGTTTGTTTgAACACAC	GCTTTTCGTTTGTTTcAACACAC	sub	1
5	104		G	T		AACACACGAAgTAACCTACAAG	AACACACGAAtTAACCTACAAG	sub	1
6	104		G	T		AACACACGAAgTAACCTACAAG	AACACACGAAtTAACCTACAAG	sub	1
7	120		G	-	-1	ACCTACAAGCATGgTGGTTCCT	ACCTACAAGCATG-TGGTTCCT	indel	1
8	145		C	A		ACCTCAATCAAcTTCGTAATCCA	ACCTCAATCAAaTTCGTAATCCA	sub	1
9	146		C	A		ACCTCAATCAAcTTCGTAATCCA	ACCTCAATCAAaTTCGTAATCCA	sub	1
10	162		T	-	-1	AATCCAGGGTTtTAAACAAATGA	AATCCAGGGTT-TAAACAAATGA	indel	1
11	164		-	T	+1	AATCCAGGGTTTT-AAACAAATGA	AATCCAGGGTTTTtAAACAAATGA	indel	1
12	165		A	T		AATCCAGGGTTTTaAACAAATGA	AATCCAGGGTTTTtAACAAATGA	sub	1
13	179		G	T		AAATGATTTTTgTGTACACCTATA	AAATGATTTTTtTGTACACCTATA	sub	1
14	203		A	-	-1	CTGACTAAAaAGGTACCTCCCG	CTGACTAAA-AGGTACCTCCCG	indel	1
15	218		G	T		TACCTCCCGTgTCAATTCGGCGA	TACCTCCCGTtTCAATTCGGCGA	sub	1
16	267		G	T		GAAgCTTCTGTCTTTTAAACGACT	GAAtCTTCTGTCTTTTAAACGACT	sub	1
17	268		C	T		GAAGcTTCTGTCTTTTAAACGACT	GAAGtTTCTGTCTTTTAAACGACT	sub	1
18	268		C	T		GAAGcTTCTGTCTTTTAAACGACT	GAAGtTTCTGTCTTTTAAACGACT	sub	1
19	273		G	C		GAAGCTTCTgTCTTTTAAACGACT	GAAGCTTCTcTCTTTTAAACGACT	sub	1
20	277		T	A		GAAGCTTCTGTCTtTTAAACGACT	GAAGCTTCTGTCTtTTAAACGACT	sub	1
21	277		T	A		GAAGCTTCTGTCTtTTAAACGACT	GAAGCTTCTGTCTtTTAAACGACT	sub	1
22	286		C	A		CTGTCTTTTAAACGAcTGTAACCA	CTGTCTTTTAAACGAaTGTAACCA	sub	1
23	330		G	C		ACATATgTCTTATCGTCTTACCCGT	ACATATcTCTTATCGTCTTACCCGT	sub	1
24	330		G	C		ACATATgTCTTATCGTCTTACCCGT	ACATATcTCTTATCGTCTTACCCGT	sub	1
25	340		C	A		ACATATGTCTTATCGTcTTACCCGT	ACATATGTCTTATCGTaTTACCCGT	sub	1
26	345		C	A		ACATATGTCTTATCGTCTTACcCGT	ACATATGTCTTATCGTCTTACaCGT	sub	1
27	345		C	A		ACATATGTCTTATCGTCTTACcCGT	ACATATGTCTTATCGTCTTACaCGT	sub	1
28	355		T	G		CCGTCTGTAAtGCTTACGTGTGCC	CCGTCTGTAAgGCTTACGTGTGCC	sub	1
29	380		G	-	-1	CACCACCCGGgTCCATAACAATC	CACCACCCGG-TCCATAACAATC	indel	1
30	380		G	-	-1	CACCACCCGGgTCCATAACAATC	CACCACCCGG-TCCATAACAATC	indel	1
31	541		C	T		AAAACAATAGcCGAAATAACGAG	AAAACAATAGtCGAAATAACGAG	sub	1
32	541		C	T		AAAACAATAGcCGAAATAACGAG	AAAACAATAGtCGAAATAACGAG	sub	1
33	577		C	A		ACCTTCTCTAcTTCCAATGCTAAC	ACCTTCTCTAaTTCCAATGCTAAC	sub	1
34	585		G	C		ACCTTCTCTACTTCCAATgCTAAC	ACCTTCTCTACTTCCAATcCTAAC	sub	1
35	585		G	C		ACCTTCTCTACTTCCAATgCTAAC	ACCTTCTCTACTTCCAATcCTAAC	sub	1
36	601		T	G		AACTAATACtGTGGGCCACACCC	AACTAATACgGTGGGCCACACCC	sub	1
37	604		G	T		AACTAATACTGTgGGCCACACCC	AACTAATACTGTtGGCCACACCC	sub	1
38	604		G	T		AACTAATACTGTgGGCCACACCC	AACTAATACTGTtGGCCACACCC	sub	1
39	629		T	-	-1	TACTGTTCCCtCTGCGTAACCCA	TACTGTTCCC-CTGCGTAACCCA	indel	1
40	753		G	C		CAATgTCTTTTCGTCCGACCCTT	CAATcTCTTTTCGTCCGACCCTT	sub	1
41	753		G	C		CAATgTCTTTTCGTCCGACCCTT	CAATcTCTTTTCGTCCGACCCTT	sub	1
42	764		C	T		CAATGTCTTTTCGTCcGACCCTT	CAATGTCTTTTCGTCtGACCCTT	sub	1
43	764		C	T		CAATGTCTTTTCGTCcGACCCTT	CAATGTCTTTTCGTCtGACCCTT	sub	1
44	768		C	T		CAATGTCTTTTCGTCCGACcCTT	CAATGTCTTTTCGTCCGACtCTT	sub	1
45	768		C	T		CAATGTCTTTTCGTCCGACcCTT	CAATGTCTTTTCGTCCGACtCTT	sub	1
