# Supplementary material for: Microhomology-mediated end joining induces hypermutagenesis at breakpoint junctions
Source: PLoS Genet. 2017 Apr 18;13(4):e1006714. doi: 10.1371/journal.pgen.1006714 (PMC5413072; doi:10.1371/journal.pgen.1006714)
Supplement: S15 Table — The mutations were tabulated from the FOAR colonies in the glucose containing media (GLU) with the 15 bp MH at centromeric 5.8 kb location. (XLSX) [file pgen.1006714.s026.xlsx]

## Sheet: S15_Table
Mutant #	Position	Distance			Del/Add
	in URA3	between	WT base	Mutant base	(-/+# of nt)	WT sequence context	Mutant sequence context	Type of	# of
	(coding	adjacent			of nt)			mutation	mutations
	strand)	mutations							in mutants
1	98		G	A		AAACTTGTgTGCTTCAT	AAACTTGTaTGCTTCAT	sub	1
2	98		G	A		AAACTTGTgTGCTTCAT	AAACTTGTaTGCTTCAT	sub	1
3	98		G	A		AAACTTGTgTGCTTCAT	AAACTTGTaTGCTTCAT	sub	1
4	123		CAA	-AT	-1	TCGTACCAcatAGGAATTA	TCGTACCA-atAGGAATTA	comp	1
5	127		G	T		CACCAAGgAATTACTGGA	CACCAAGtAATTACTGGA	sub	1
6	151		T	A		TTGAAGCATtAGGTCCCA	TTGAAGCATaAGGTCCCA	sub	1
7	155		G	A		AGCATTAGgTCCCAAAAT	AGCATTAGaTCCCAAAAT	sub	1
8	164		A	-	-1	GTCCCAAAaTTTGTTTAC	GGTCCCAAA-TTTGTTTA	indel	1
9	167		G	T		CAAAATTTgTTTACTAA	CAAAATTTtTTTACTAA	sub	1
10	167		G	T		CAAAATTTgTTTACTAA	CAAAATTTtTTTACTAA	sub	1
11	167		G	T		CAAAATTTgTTTACTAA	CAAAATTTtTTTACTAA	sub	1
12	178		A	C		TACTAAAAaCACATGTG	TACTAAAAcCACATGTG	sub	1
13	211		G	T		TTTCCATGgAGGGCACA	TTTCCATGTAGGGCACA	sub	1
14	239		T	G		AAAGGCATtATCCGCCA	AAAGGCATgATCCGCCA	sub	1
15	268		G	T		TTACTCTTCgAAGACAG	TTACTCTTCtAAGACAG	sub	1
16	330		C	G		GGTGTATAcAGAATAGC	GGTGTATAgAGAATAGC	sub	1
17	356		C	A		GACATTAcGAATGCACA	GACATTAaGAATGCACA	sub	1
18	356		C	A		GACATTAcGAATGCACA	GACATTAaGAATGCACA	sub	1
19	427		G	T		TAACAAAGgAACCTAGA	TAACAAAGtAACCTAGA	sub	1
20	434		G	T		GGAACCTAgAGGCCTT	GGAACCTAtAGGCCTTT	sub	1
21	440		T	C		AGAGGCCtTTTGATGTT	AGAGGCCcTTTGATGTTA	sub	1
22	442		T	A		GAGGCCTTtTGATGTTA	GAGGCCTTaTGATGTTAG	sub	1
23	442		T	A		GAGGCCTTtTGATGTTA	GAGGCCTTaTGATGTTAG	sub	1
24	449		T	G		TTTGATGTtAGCAGAAT	TTTGATGTgAGCAGAAT	sub	1
25	453		A	G		ATGTTAGCaGAATTGTC	ATGTTAGCgGAATTGTC	sub	1
26	461		C	A		GAATTGTcATGCAAGGG	GAATTGTaATGCAAGGG	sub	1
27	541		G	C		TTTGTTATCgGCTTTATT	TTTGTTATCcGCTTTATT	sub	1
28	541		G	A		TTTGTTATCgGCTTTATT	TTTGTTATCaGCTTTATT	sub	1
29	542		G	C		TGTTATCGgCTTTATTG	TGTTATCGcCTTTATTG	sub	1
30	553		C	T		TATTGCTcAAAGAGAC	TATTGCTtAAAGAGAC	sub	1
31	577		G	T		AAGAGATgAAGGTTAC	AAGAGATtAAGGTTAC	sub	1
32	591		G	A		GTTACGATTGgTTGATTA	GTTACGATTGaTTGATTA	sub	1
33	601		A	C		TGATTATGaCACCCGG	TGATTATGcCACCCGG	sub	1
34	606		C	-	-1	TGACACCcGGTGTGGG	TGACACC-GGTGTGGG	indel	1
35	651		T	G		AACAGTAtAGAACCGTG	AACAGTAgAGAACCGTG	sub	1
36	685		G	A		AGGATCTgACATTATTA	AGGATCTaACATTATTA	sub	1
37	694		ATT	---	-3	GACATTATTattGTTGGA	GACATTATT---GTTGGA	indel	3
38	697		G	T		TTATTATTgTTGACACC	TTATTATTtTTGACACC	sub	1
39	697		G	T		TTATTATTgTTGACACC	TTATTATTtTTGACACC	sub	1
40	703		A	T		TGTTGGAaGAGGACTA	TGTTGGAtGAGGACTA	sub	1
41	745		G	T		TAGAGGGTgAACGTTAC	TAGAGGGTtAACGTTAC	sub	1
42	182		C	T		AAAAACAcATGTGGAT	AAAAACAtATGTGGAT	sub	1
42	803	621	-	T	+1	CAAAACT-AA	CAAAACTTAA	indel	1
