# Supplementary material for: Microhomology-mediated end joining induces hypermutagenesis at breakpoint junctions
Source: PLoS Genet. 2017 Apr 18;13(4):e1006714. doi: 10.1371/journal.pgen.1006714 (PMC5413072; doi:10.1371/journal.pgen.1006714)
Supplement: S16 Table — The mutations were tabulated from the FOAR colonies in the galactose containing media (GAL) with the 15 bp MH at centromeric 5.8 kb location. (XLSX) [file pgen.1006714.s027.xlsx]

## Sheet: S16_Table
Mutant #	Position	Distance			Del/Add
	in URA3	between	WT base	Mutant base	(-/+# of nt)	WT sequence context	Mutant sequence context	Type of	# of
	(coding	adjacent			of nt)			mutation	mutations
	strand)	mutations							in mutants
1	26		G	C		CATATAAGGAACgTGCTGCTACT	CATATAAGGAACcTGCTGCTACT	sub	1
2	86		A	C		TCATGCACGAAAAGCaAACAAACTTGT	ATGCACGAAAAGCcAACAAACTTGT	sub	1
3	89		C	A		ACGAAAAGCAAAcAAACTTGTGT	ACGAAAAGCAAAaAAACTTGTGT	sub	1
4	123		CAA	-AT	-1	TGTTCGTACCACcAaGGAATTACT	TGTTCGTACCAC-AtGGAATTACT	comp	1
5	123		CAA	-AT	-1	TCGTACCACcAaGGAATTACTGG	TCGTACCAC-AtGGAATTACTGG	comp	1
6	125		A	T	-1	TACCACCAaGGAATTACTGGAGTT	TACCACCAtGGAATTACTGGAGTT	sub	1
7	127		G	-	-1	GTACCACCAAgGAATTACTGGA	GTACCACCAA-GAATTACTGGA	indel	1
8	136		G	T		AAGGAATTACTGgAGTTAGTTGAAG	AAGGAATTACTGtAGTTAGTTGAAG	sub	1
9	145		G	T		CTGGAGTTAGTTgAAGCATTAGGT	CTGGAGTTAGTTtAAGCATTAGGT	sub	1
10	167		-	T	+1	GGTCCCAAAATTT-GTTTACTAAAAA	GGTCCCAAAATTTtGTTTACTAAA	indel	1
11	218		C	G		ATGGAGGGCAcAGTTAAGCCGC	ATGGAGGGCAgAGTTAAGCCGC	sub	1
12	220		GTT-	TTTC	+1	CATGGAGGGCACAgTT-AAGCCGCTAAA	GGAGGGCACAtTTcAAGCCGCTAAA	comp	1
13	271		G	A		TTTTACTCTTCGAAgACAGAAAAT	TTTTACTCTTCGAAaACAGAAAAT	sub	1
14	282		-	T	+1	AAGACAGAAAATTT-GCTGACATTGG	AGACAGAAAATTTtGCTGACATTGG	indel	1
15	286		GA	CT		AGACAGAAAATTTGCTgaCATTGGTAA	GACAGAAAATTTGCTctCATTGGTAA	sub	1
16	325	15	G	A		GTACTCTGCGGGTgTATACAGAATAG	GTACTCTGCGGGTaTATACAGAATAG	sub	1
16	340		G	T		TATACAGAATAGCAgAATGGGCAGACAT	TACAGAATAGCAtAATGGGCAGACAT	sub	1
17	347		C	-	-1	AGCAGAATGGGcAGACATTACG	AGCAGAATGGG-AGACATTACG	indel	1
18	347		C	-	-1	AGCAGAATGGGcAGACATTACG	AGCAGAATGGG-AGACATTACG	indel	1
19	361		G	C		AGACATTACGAATgCACACGGTGTGG	ACATTACGAATcCACACGGTGTGG	sub	1
20	377		G	-	-1	GGTGTGGTGGgCCCAGGTATTG	GGTGTGGTGG-CCCAGGTATTG	indel	1
21	377		G	-	-1	GGTGTGGTGGgCCCAGGTATTG	GGTGTGGTGG-CCCAGGTATTG	indel	1
22	459		-	T	+1	TAGCAGAATT-GTCATGCAAGGGCT	TAGCAGAATTtGTCATGCAAGGGCT	indel	1
23	462		A	-	-1	GCAGAATTGTCaTGCAAGGGCTCC	GCAGAATTGTC-TGCAAGGGCTC	indel	1
24	470		G	-	-1	TGTCATGCAAGGgCTCCCTATCTAC	TGTCATGCAAGG-CTCCCTATCTAC	indel	1
25	484		G	T		CCTATCTACTgGAGAATATACTAAGG	CCTATCTACTtGAGAATATACTAAG	sub	1
26	539		T	G		GACAAAGATTTTGTTAtCGGCTTTATT	AAAGATTTTGTTAgCGGCTTTATT	sub	1
27	541		G	C		AGATTTTGTTATCgGCTTTATTGCT	AGATTTTGTTATCcGCTTTATTGCT	sub	1
28	547		A	-	-1	TTATCGGCTTTaTTGCTCAAAG	TTATCGGCTTT-TTGCTCAAAG	indel	1
29	547		-	T	+1	AGATTTTGTTATCGGCTTTA-TTGCTCA	ATTTTGTTATCGGCTTTAtTTGCTCA	indel	1
30	550		G	C		TATCGGCTTTATTgCTCAAAGAG	TATCGGCTTTATTcCTCAAAGAG	sub	1
31	553		C	T		GCTTTATTGCTcAAAGAGACATG	GCTTTATTGCTtAAAGAGACATG	sub	1
32	585		C	G		GAGATGAAGGTTAcGATTGGTTGAT	AGATGAAGGTTAgGATTGGTTGAT	sub	1
33	586		G	T		TGAAGGTTACgATTGGTTGATT	TGAAGGTTACtATTGGTTGATT	sub	1
34	586		G	T		TGAAGGTTACgATTGGTTGATT	TGAAGGTTACtATTGGTTGATT	sub	1
35	617		T	G		GGTGTGGGTTtAGATGACAAGG	GGTGTGGGTTgAGATGACAAGG	sub	1
36	643		C	T		GGGAGACGCATTGGGTcAACAGTATAG	GGAGACGCATTGGGTtAACAGTATAG	sub	1
37	696		G--	TTT	+2	GACATTATTATTg--TTGGAAGAGGAC	GACATTATTATTtttTTGGAAGAGGAC	comp	1
38	700		G	T		TTATTGTTgGAAGAGGACTATTTGC	TTATTGTTtGAAGAGGACTATTTG	sub	1
39	700		G	T		TTATTGTTgGAAGAGGACTATTTGC	TTATTGTTtGAAGAGGACTATTTGC	sub	1
40	709				-11nt	GAAGAGGActatttgcaaaGGGAAGG	GAAGAGGA-----------GGGAAGG	11nt del	1
41	722		G	-	-1	CTATTTGCAAAGGgAAGGGATGCTAA	ATTTGCAAAGG-AAGGGATGCTAA	indel	1
42	739		G	T		GATGCTAAGGTAgAGGGTGAACG	GATGCTAAGGTAtAGGGTGAACG	sub	1
43	769		G	T		AAAAGCAGGCTGGgAAGCATATTTG	AAAAGCAGGCTGGtAAGCATATTT	sub	1
