# Supplementary material for: Microhomology-mediated end joining induces hypermutagenesis at breakpoint junctions
Source: PLoS Genet. 2017 Apr 18;13(4):e1006714. doi: 10.1371/journal.pgen.1006714 (PMC5413072; doi:10.1371/journal.pgen.1006714)
Supplement: S17 Table — The mutations were tabulated from the FOAR colonies in the glucose containing media (GLU) with the 15 bp MH at telomeric 7.1 kb location upon 20 J/m2 UV. (XLSX) [file pgen.1006714.s028.xlsx]

## Sheet: S17_Table
Mutant #	Position	Distance			Del/Add
	in URA3	between	WT base	Mutant base	(-/+# of nt)	WT sequence context	Mutant sequence context	Type of	# of
	(non-coding	adjacent			of nt)			mutation	mutations
	strand)	mutations							in mutants
1	19		T	A		GATGTATAtTCCTTGCA	GATGTATAaTCCTTGCA	sub	1
2	26		C	G		ATTCCTTGcACGACGAT	ATTCCTTGgACGACGAT	sub	1
3	28		C	A		TCCTTGCAcGACGATGA	TCCTTGCAaGACGATGA	sub	1
4	115		G	T		ACCTACAAgCATGGTGG	ACCTACAAtCATGGTGG	sub	1
5	142		C	A		ACCTCAATcAACTTCGT	ACCTCAATaAACTTCGT	sub	1
6	159		G	-	-1	TAATCCAGGgTTTTAAAC	TAATCCAGG-TTTTAAAC	indel	1
7	178		T	-	-1	ATGATTTTtGTGTACAC	ATGATTTT-GTGTACAC	indel	1
8	178		T	-	-1	ATGATTTTtGTGTACAC	ATGATTTT-GTGTACAC	indel	1
9	179		G	T		TGATTTTTgTGTACACC	TGATTTTTtTGTACACC	sub	1
10	181		G	A		ATTTTTGTgTACACCTA	ATTTTTGTaTACACCTA	sub	1
11	192		--	AT	+2	CACCTATA--GAACTGACT	CACCTATAatGAACTGACT	indel	2
12	218		G	C		CCTCCCGTgTCAATTCG	CCTCCCGTcTCAATTCG	sub	1
13	218		G	C		CCTCCCGTgTCAATTCG	CCTCCCGTcTCAATTCG	sub	1
14	268		C	A		ATGAGAAGcTTCTGTCT	ATGAGAAGaTTCTGTCT	sub	1
15	286		C	A		TAAACGAcTGTAACCAT	TAAACGAaTGTAACCAT	sub	1
16	286		C	A		TAAACGAcTGTAACCAT	TAAACGAaTGTAACCAT	sub	1
17	310		G	A		AGTTTAACgTCATGAGA	AGTTTAACaTCATGAGA	sub	1
18	331		T	A		CCACATATGtCTTATCGT	CCACATATGaCTTATCGT	sub	1
19	335		A	-	-1	ATATGTCTTaTCGTCTTA	ATATGTCTT-TCGTCTTA	indel	1
20	345		C	T		TCGTCTTACcCGTCTGTA	TCGTCTTACtCGTCTGTA	sub	1
21	351		C	G		AATGCTTAcGTGTGCCA	AATGCTTAgGTGTGCCA	sub	1
22	398		A	T		TCGCCAAaCTTCGTC	TCGCCAAtCTTCGTCC	sub	1
23	444		-	A	+1	TCCGGAAAA-CTACAATCG	TCCGGAAAAaCTACAATCG	indel	1
24	444		-	A	+1	TCCGGAAAA-CTACAATCG	TCCGGAAAAaCTACAATCG	indel	1
25	454		C	A		ACAATCGTcTTAACAGTA	ACAATCGTaTTAACAGT	sub	1
26	454		C	A		ACAATCGTcTTAACAGTA	ACAATCGTaTTAACAGT	sub	1
27	461		G	T		CTTAACAgTACGTTCC	CTTAACAtTACGTTCC	sub	1
28	461		G	T		CTTAACAgTACGTTCC	CTTAACAtTACGTTCC	sub	1
29	569		C	-	-1	GTACCCACcTTCTCTACT	GTACCCAC-TTCTCTACT	indel	1
30	710		A	G		TCTCCTGaTAAACGTTT	TCTCCTGgTAAACGTTT	sub	1
31	714		A	T		TCCTGATAAaCGTTTCCC	TCCTGATAAtCGTTTCCC	sub	1
32	729		A	-	-1	CCCTTCCCTaCGATTCCA	CCCTTCCCT-CGATTCCA	indel	1
33	763		C	G		TCTTTTCGTcCGACCCTT	TCTTTTCGTgCGACCCTT	sub	1
34	768		C	T		CGTCCGACcCTTCGTAT	CGTCCGACtCTTCGTAT	sub	1
