# Supplementary material for: Microhomology-mediated end joining induces hypermutagenesis at breakpoint junctions
Source: PLoS Genet. 2017 Apr 18;13(4):e1006714. doi: 10.1371/journal.pgen.1006714 (PMC5413072; doi:10.1371/journal.pgen.1006714)
Supplement: S18 Table — The mutations were tabulated from the FOAR colonies in the galactose containing media (GAL) with the 15 bp MH at telomeric 7.1 kb location upon 20 J/m2 UV. (XLSX) [file pgen.1006714.s029.xlsx]

## Sheet: S18_Table
Mutant #	Position	Distance			Del/Add
	in URA3	between	WT base	Mutant base	(-/+# of nt)	WT sequence context	Mutant sequence context	Type of	# of
	(non-coding	adjacent			of nt)			mutation	mutations
	strand)	mutations							in mutants
1	18		A	T		CGATGTATaTTCCTTGC	CGATGTATtTTCCTTGC	sub	1
2	23		T	-		ATATTCCtTGCACGACG	ATATTCC-TGCACGACG	del	1
3	38		T	A		ACGATGAGtAGGATCAG	ACGATGAGaAGGATCAG	sub	1
4	96		C	A		TGTTTGAAcACACGAAG	TGTTTGAAaACACGAAG	sub	1
5	96		C	A		TGTTTGAAcACACGAAG	TGTTTGAAaACACGAAG	sub	1
6	117		A	T		CTACAAGCaTGGTGGTT	CTACAAGCtTGGTGGTT	sub	1
7	125		-	A	+1	CATGGTGGTT-CCTTAATG	CATGGTGG--CCTTAATG	indel	1
8	129		T	G		TGGTTCCTtAATGACCT	CATGGTGGTTaCCTTAATG	sub	1
9	129		T	G		TGGTTCCTtAATGACCT	TGGTTCCTgAATGACCT	sub	1
10	138		C	A		AATGACCTcAATCAACT	AATGACCTcAATCAACT	sub	1
11	138		C	A		AATGACCTcAATCAACT	AATGACCTaAATCAACT	sub	1
12	164		A	T		GGGTTTTaAACAAATG	GGGTTTTtAACAAATG	sub	1
13	167		C	A		GTTTTAAAcAAATGATT	GTTTTAAAaAAATGATT	sub	1
14	167		C	A		GTTTTAAAcAAATGATT	GTTTTAAAaAAATGATT	sub	1
15	178		---	AAA	+3	AAATGATTTT---GTGTAC	AAATGATTTTaaaGTGTAC	indel	3
16	179		G	T		GATTTTTgTGTACACC	GATTTTTtTGTACACC	sub	1
17	184		-	T	+1	TTGTGTA-CACCTATAG	TTGTGTAtCACCTATAG	indel	1
18	241		A	G		TCCGTAATaGGCGGTT	TCCGTAATgGGCGGTT	sub	1
19	248		T	C		AGGCGGTtCATGTTAA	AGGCGGTcCATGTTAA	sub	1
20	268		C	-	-1	ATGAGAAGcTTCTGTCT	ATGAGAAG-TTCTGTCT	indel	1
21	271		C	-	-1	AGAAGCTTcTGTCTTTT	AGAAGCTT-TGTCTTTT	indel	1
22	271		C	T		AGAAGCTTcTGTCTTTT	AGAAGCTTtTGTCTTTT	sub	1
23	278		T	A		TCTGTCTTtTAAACGAC	TCTGTCTTaTAAACGAC	sub	1
24	287		T	-	-1	TAAACGACtGTAACCAT	TAAACGAC-GTAACCAT	indel	1
25	308		AA	-	+1	GTCAGTTTAA-CGTCATG	GTCAGTTTAAtCGTCATG	indel	1
26	334		T	A		ATATGTCTtATCGTCTT	ATATGTCTaATCGTCTT	sub	1
27	343		-	A	+1	TCGTCTTA-CCCGTCTG	TCGTCTTaCCCGTCTG	indel	1
28	347		G	-	-1	TCTTACCCgTCTGTAATG	TCTTACCC-TCTGTAATG	indel	1
29	358		T	A		GTAATGCtTACGTGTGCC	GTAATGCaTACGTGTGCC	sub	1
30	358		T	A		GTAATGCtTACGTGTGCC	GTAATGCaTACGTGTGCC	sub	1
31	385		T	-	-1	CGGGTCCAtAACAATCGC	CGGGTCCA-AACAATCGC	indel	1
32	433		T	C		TCCTTGGAtCTCCGGAA	TCCTTGGAcCTCCGGAA	sub	1
33	489		T	-		GACCTCtTATATGATTC	GACCTC-TATATGATTC	indel	1
34	490		T	-		GACCTCTtATATGATTC	GACCTCT-ATATGATTC	indel	1
35	489		TA	--	-2	ACCTCTtaTATGATTCC	ACCTCT--TATGATTCC	indel	2
36	495		--	at	+2	CTTATAT--GATTCCCATGA	CTTATATatGATTCCCATGA	indel	2
37	530		T	-		GCTGTTTCtAAAACAATA	GCTGTTTC-AAAACAATA	indel	1
38	536		AA	--	+2	TCTAAAACA---ATAGCCGAA	TCTAAAACAtttTAGCCGAA	indel	2
39	568		C	T		TGTACCCAcCTTCTCTAC	TGTACCCAtCTTCTCTAC	sub	1
40	569		C	T		GTACCCACcTTCTCTACT	GTACCCACtTTCTCTACT	sub	1
41	570		T	-	-1	TACCCACCtTCTCTACTT	TACCCACC-TCTCTACTT	indel	1
42	588		A	C		CCAATGCTaACCAACTAA	CCAATGCTcACCAACTAA	sub	1
43	644		TT	--	-2	AACCCAGttGTCATATCT	AACCCAG--GTCATATCT	indel	2
44	661		C	-	-1	CTTGGCACcTACTACAC	CTTGGCAC-TACTACAC	indel	1
45	665		T	-	-1	GCACCTACtACACCAGA	GCACCTAC-ACACCAGA	indel	1
46	679		C	T		AGAGATGTcCTAGACTG	AGAGATGTtCTAGACTG	sub	1
47	732		A	-	-1	TCCCTACGaTTCCATCT	TCCCTACG-TTCCATCT	indel	1
48	745		C	A		ATCTCCCAcTTGCAATG	ATCTCCCAaTTGCAATG	sub	1
49	745		C	A		ATCTCCCAcTTGCAATG	ATCTCCCAaTTGCAATG	sub	1
50	752		T	-	-1	ACTTGCAAtGTCTTTTC	ACTTGCAA-GTCTTTTC	indel	1
51	754		T	C		TTGCAATGtCTTTTCGT	TTGCAATGcCTTTTCGT	sub	1
52	778		A	-	-1	CTTCGTATAaACTCTTCT	CTTCGTATA-ACTCTTCT	indel	1
