# Supplementary material for: Microhomology-mediated end joining induces hypermutagenesis at breakpoint junctions
Source: PLoS Genet. 2017 Apr 18;13(4):e1006714. doi: 10.1371/journal.pgen.1006714 (PMC5413072; doi:10.1371/journal.pgen.1006714)
Supplement: S19 Table — The mutations were tabulated from the FOAR colonies in the galactose containing media (GAL) with the 203 bp repeat at telomeric 7.1 kb location upon 20 J/m2 UV. (XLSX) [file pgen.1006714.s030.xlsx]

## Sheet: S19_Table
Mutant #	Position	Distance			Del/Add
	in URA3	between	WT base	Mutant base	(-/+# of nt)	WT sequence context	Mutant sequence context	Type of	# of
	(non-coding	adjacent			of nt)			mutation	mutations
	strand)	mutations							in mutants
1	73		T	-	-1	AATTATAGtACGTGCTT	AATTATAG-ACGTGCTT	indel	1
2	83		T	-	-1	CGTGCTTTtCGTTTGTT	CGTGCTTT-CGTTTGTT	indel	1
3	129		T	-	-1	TGGTTCCTtAATGACCTCA	TGGTTCCT-AATGACCTCA	indel	1
4	130		TT	--	-2	TGGTTCCTTAATGACCTCA	TGGTTCC--AATGACCTCA	indel	2
5	137		C	G		AATGACCTcAATCAACT	AATGACCTgAATCAACT	sub	1
6	152		A	T		ACTTCGTAaTCCAGGGT	ACTTCGTAtTCCAGGGT	sub	1
7	166		-	A	+1	GGGTTTTAAA-CAAATGA	GGGTTTTAAAaCAAATGA	indel	1
8	170		A	T		TTAAACAAaTGATTTTT	TTAAACAAtTGATTTTT	sub	1
9	173		A	G		AACAAATGaTTTTTGTG	AACAAATGgTTTTTGTG	sub	1
10	173		A	G		AACAAATGaTTTTTGTG	AACAAATGgTTTTTGTG	sub	1
11	173		A	G		AACAAATGaTTTTTGTG	AACAAATGgTTTTTGTG	sub	1
12	173		A	G		AACAAATGaTTTTTGTG	AACAAATGgTTTTTGTG	sub	1
13	173		-	T	+1	AACAAATGA-TTTTTGTG	AACAAATGAtTTTTTGTG	indel	1
14	176		-	a	+1	AAATGATTTTT-GTGTACA	AAATGATTTTTaGTGTACA	indel	1
15	176		--	aa	+2	AAATGATTTTT--GTGTACA	AAATGATTTTTaaGTGTACA	indel	2
16	179		G	T		TGATTTTTgTGTACACC	TGATTTTTtTGTACACC	sub	1
17	212		T	-	-1	AGGTACCtCCCGTGTC	AGGTACC-CCCGTGTC	indel	1
18	223		T	-	-1	CGTGTCAAtTCGGCGATTT	CGTGTCAA-TCGGCGATTT	indel	1
19	230		A	G		TTCGGCGaTTTCCGTA	TTCGGCGgTTTCCGTA	sub	1
20	232		T	A		CGGCGATtTCCGTAAT	CGGCGATaTCCGTAAT	sub	1
21	232		T	A		CGGCGATtTCCGTAAT	CGGCGATaTCCGTAAT	sub	1
22	239		A	-	-1	TTTCCGTAaTAGGCGGT	TTTCCGTA-TAGGCGGT	indel	1
23	260		A	T		GTTAAAAAaTGAGAAGC	GTTAAAAAtTGAGAAGC	sub	1
24	271		C	T		AGAAGCTTcTGTCTTTT	AGAAGCTTtTGTCTTTT	sub	1
25	274		T	-	-1	AGCTTCTGtCTTTTAAAC	AGCTTCTG-CTTTTAAAC	indel	1
26	277		T	A		TTCTGTCTtTTAAACGAC	TTCTGTCTaTTAAACGAC	sub	1
27	277		T	C		TTCTGTCTtTTAAACGAC	TTCTGTCTcTTAAACGAC	sub	1
28	278		T	A		TCTGTCTTtTAAACGAC	TCTGTCTTaTAAACGAC	sub	1
29	278		T	A		TCTGTCTTtTAAACGAC	TCTGTCTTaTAAACGAC	sub	1
30	343		A	T		TCGTCTTaCCCCGTCTG	TCGTCTTtCCCCGTCTG	sub	1
31	358		T	A		GTAATGCtTACGTGTGCC	GTAATGCaTACGTGTGCC	sub	1
32	360		A	T		TAATGCTTaCGTGTGCCA	TAATGCTTtCGTGTGCCA	sub	1
33	437		C	T		TGGATCTCcGGAAAACT	TGGATCTCtGGAAAACT	sub	1
34	530		T	-	-1	GCTGTTTCtAAAACAATA	GCTGTTTC-AAAACAATA	indel	1
35	541		C	T		AACAATAGcCGAAATAAC	AACAATAGtCGAAATAAC	sub	1
36	556		T	-	-1	AACGAGTTtCTCTGTACC	AACGAGTT-CTCTGTACC	indel	1
37	568		C	A		TGTACCCAcCTTCTCTAC	TGTACCCAaCTTCTCTAC	sub	1
38	585		G	C		CTTCCAATgCTAACCAAC	CTTCCAATcCTAACCAAC	sub	1
39	626		T	-	-1	ATCTACTGTtCCCTCTGC	ATCTACTGT-CCCTCTGC	sub	1
40	645		T	C		AACCCAGTtGTCATATCT	AACCCAGTcGTCATATCT	sub	1
41	646		GT	--	-2	ACCCAGTTgtcATATCTTG	ACCCAGTT--CATATCTTG	indel	2
42	756		T	A		GCAATGTCtTTTCGTCCG	GCAATGTCaTTTCGTCCG	sub	1
43	781		T	-	-1	CGTATAAACtCTTCTACG	CGTATAAAC-CTTCTACG	indel	1
