# Supplementary material for: Microhomology-mediated end joining induces hypermutagenesis at breakpoint junctions
Source: PLoS Genet. 2017 Apr 18;13(4):e1006714. doi: 10.1371/journal.pgen.1006714 (PMC5413072; doi:10.1371/journal.pgen.1006714)
Supplement: S20 Table — The mutations were tabulated from the FOAR colonies in the glucose containing media (GLU) with the 15 bp MH at centromeric 5.8 kb location upon 20 J/m2 UV. (XLSX) [file pgen.1006714.s031.xlsx]

## Sheet: S20_Table
Mutant #	Position	Distance			Del/Add
	in URA3	between	WT base	Mutant base	(-/+# of nt)	WT sequence context	Mutant sequence context	Type of	# of
	(coding	adjacent			of nt)			mutation	mutations
	strand)	mutations							in mutants
1	25		C	G		CATATAAGGAAcGTGCTGCTACTCA	CATATAAGGAAgGTGCTGCTACTCA	sub	1
2	98		G	A		AAACAAACTTGTgTGCTTCATTGGATG	AAACAAACTTGTaTGCTTCATTGGATG	sub	1
3	149		CA	TT		AGTTAGTTGAAGcaTTAGGTCCC	AGTTAGTTGAAGttTTAGGTCCC	sub	2
4	217		A	C		CATGGAGGGCACaGTTAAGCCGCTAA	CATGGAGGGCACcGTTAAGCCGCTAA	sub	1
5	218		C	A		CATGGAGGGCAcAGTTAAGCCGCTAA	CATGGAGGGCAaAGTTAAGCCGCTAA	sub	1
6	239		T	G		GCCGCTAAAGGCATtATCCGCCAAGTA	GCCGCTAAAGGCATgATCCGCCAAGTA	sub	1
7	241		T	C		CTAAAGGCATTAtCCGCCAAGTACAAT	CTAAAGGCATTAcCCGCCAAGTACAAT	sub	1
8	271		G	C		TTTTTACTCTTCGAAgACAGAAAATTTG	TTTTTACTCTTCGAAcACAGAAAATTTG	sub	1
9	271		G	C		TTTTTACTCTTCGAAgACAGAAAATTTG	TTTTTACTCTTCGAAcACAGAAAATTTG	sub	1
10	271		G	C		TTTTTACTCTTCGAAgACAGAAAATTTG	TTTTTACTCTTCGAAcACAGAAAATTTG	sub	1
11	344		G	T		AGAATAGCAGAATgGGCAGACATTACG	AGAATAGCAGAATtGGCAGACATTACG	sub	1
12	345		G	T		TACAGAATAGCAGAATGgGCAGACATT	TACAGAATAGCAGAATGtGCAGACATT	sub	1
13	356		C	A		CAGAATGGGCAGACATTAcGAATGCA	CAGAATGGGCAGACATTAaGAATGCA	sub	1
14	361		G	C		GGCAGACATTACGAATgCACACGGTG	GGCAGACATTACGAATcCACACGGTG	sub	1
15	361		GC	TA		CAGACATTACGAATgcACACGGTGTGG	CAGACATTACGAATtaACACGGTGTGG	sub	2
16	541		G	C		TTGTTATCgGCTTTATTGCTCAAAGAG	TTGTTATCcGCTTTATTGCTCAAAGAG	sub	1
17	550		G	C		GCTTTATTgCTCAAAGAGACATGGGTG	GCTTTATTcCTCAAAGAGACATGGGTG	sub	1
18	557		GA	T-	-1	GCTCAAAgaGACATGGGTGGAAGAGA	GCTCAAAt-GACATGGGTGGAAGAGA	comp	1
19	577		G	T		GGTGGAAGAGATgAAGGTTACGATTG	GGTGGAAGAGATtAAGGTTACGATTG	sub	1
20	590		G	A		AGGTTACGATTgGTTGATTATGACACC	AGGTTACGATTaGTTGATTATGACACC	sub	1
21	591		G	A		AGGTTACGATTGgTTGATTATGACACC	AGGTTACGATTGaTTGATTATGACACC	sub	1
22	601		A	C		ATTGGTTGATTaACACCCGGTGTGGGT	ATTGGTTGATTcACACCCGGTGTGGGT	sub	1
23	608		G	A		ACACCCGgTGTGGGTTTAGATGACAA	ACACCCGaTGTGGGTTTAGATGACAA	sub	1
24	643		C	T		GAGACGCATTGGGTcAACAGTATAGA	GAGACGCATTGGGTtAACAGTATAGA	sub	1
25	651		T	G		GGTCAACAGTAtAGAACCGTGGATGA	GGTCAACAGTAgAGAACCGTGGATGA	sub	1
26	679		G	T		GATGTGGTCTCTACAgGATCTGACATTA	GATGTGGTCTCTACAtGATCTGACATTA	sub	1
27	683		C	A		GGTCTCTACAGGATcTGACATTATTATT	GGTCTCTACAGGATaTGACATTATTATT	sub	1
28	685		G	A		GTCTCTACAGGATCTgACATTATTATTG	GTCTCTACAGGATCTaACATTATTATTG	sub	1
29	685		G	A		GTCTCTACAGGATCTgACATTATTATTG	GTCTCTACAGGATCTaACATTATTATTG	sub	1
30	685		G	A		GTCTCTACAGGATCTgACATTATTATTG	GTCTCTACAGGATCTaACATTATTATTG	sub	1
31	685		G	A		GTCTCTACAGGATCTgACATTATTATTG	GTCTCTACAGGATCTaACATTATTATTG	sub	1
32	685		G	A		GTCTCTACAGGATCTgACATTATTATTG	GTCTCTACAGGATCTaACATTATTATTG	sub	1
33	697		G	T		AGGATCTGACATTATTATTgTTGGAAG	AGGATCTGACATTATTATTtTTGGAAG	sub	1
34	697		G	T		AGGATCTGACATTATTATTgTTGGAAG	AGGATCTGACATTATTATTtTTGGAAG	sub	1
35	700		G	A		TGACATTATTATTGTTgGAAGAGGACT	TGACATTATTATTGTTaGAAGAGGACT	sub	1
36	703		A	T		TGACATTATTATTGTTGGAaGAGGACT	TGACATTATTATTGTTGGAtGAGGACT	sub	1
37	755		G	T		GTGAACGTTACAgAAAAGCAGGCTGG	GTGAACGTTACAtAAAAGCAGGCTGG	sub	1
38	768		G	A		AAAGCAGGCTGgGAAGCATATTTGAG	AAAGCAGGCTGaGAAGCATATTTGAG	sub	1
39	769		G	T		CAGAAAAGCAGGCTGGgAAGCATATT	CAGAAAAGCAGGCTGGtAAGCATATT	sub	1
40	769		G	T		AGAAAAGCAGGCTGGgAAGCATATTT	AGAAAAGCAGGCTGGtAAGCATATTT	sub	1
