# Supplementary material for: Microhomology-mediated end joining induces hypermutagenesis at breakpoint junctions
Source: PLoS Genet. 2017 Apr 18;13(4):e1006714. doi: 10.1371/journal.pgen.1006714 (PMC5413072; doi:10.1371/journal.pgen.1006714)
Supplement: S21 Table — The mutations were tabulated from the FOAR colonies in the galactose containing media (GAL) with the 15 bp MH at centromeric 5.8 kb location upon 20 J/m2 UV. (XLSX) [file pgen.1006714.s032.xlsx]

## Sheet: S21_Table
Mutant #	Position	Distance			Del/Add
	in URA3	between	WT base	Mutant base	(-/+# of nt)	WT sequence context	Mutant sequence context	Type of	# of
	(coding	adjacent			of nt)			mutation	mutations
	strand)	mutations							in mutants
1	19		A	T		CTACATATaAGGAACGT	CTACATATtAGGAACGT	sub	1
2	72		C	T		TTTAATATcATGCACG	TTTAATATtATGCACGA	sub	1
3	103		T	C		GTGTGCTtCATTGGAT	GTGTGCTcCATTGGAT	sub	1
4	104		C	-	-1	TGTGCTTcATTGGATG	TGTGCTT-ATTGGATG	indel	1
5	134		T	C		GAATTACtGGAGTTAG	GAATTACcGGAGTTAG	sub	1
6	134		T	C		GAATTACtGGAGTTAG	GAATTACcGGAGTTAG	sub	1
7	145		G	T		GTTAGTTgAAGCATTA	GTTAGTTtAAGCATTA	sub	1
8	149		CA	TT		AGTTGAAGcaTTAGGTCC	AGTTGAAGttTTAGGTCC	sub	2
9	152		T	A		TGAAGCATtAGGTCCCA	TGAAGCATaAGGTCCCA	sub	1
10	164		-	A	+1	TCCCAAAA-TTTGTTTA	TCCCAAAAATTTGTTTA	indel	1
11	164		-TTT	AATA	+1	TCCCAAAA-TTTGTTTA	TCCCAAAA-ATAGTTTA	comp	1
12	170		T	A		ATTTGTTtACTAAAAC	ATTTGTTaACTAAAAC	sub	1
13	173		T	C		TTGTTTACtAAAACAC	TTGTTTACcAAAACAC	sub	1
14	173		T	C		TTGTTTACtAAAACAC	TTGTTTACcAAAACAC	sub	1
15	189		T	C		CATGTGGAtATCTTGAC	CATGTGGAcATCTTGAC	sub	1
16	202		T	A		TCTTGACTGATtTTTCCA	TCTTGACTGATaTTTCCA	sub	1
17	205		--	TT	+2	GATTTTT--CCATGGAGGG	GATtTTTttCCATGGAGGG	indel	2
18	205		T	C		TGATTTTTtCCATGGAGGG	TGATTTTTcCCATGGAGGG	sub	1
19	205		-	T	+1	GATTTTTT-CCATGGAGGG	GATTTTTTtCCATGGAGGG	indel	1
20	205		T	-	-1	TGATTTTTtCCATGGAGGG	TGATTTTT-CCATGGAGGG	indel	1
21	230		T	C		AAGCCGCtAAAGGCATTAT	AAGCCGCcAAAGGCATTAT	sub	1
22	230		T	C		AAGCCGCtAAAGGCATTAT	AAGCCGCcAAAGGCATTAT	sub	1
23	241		T	C		AAGGCATTAtCCGCCAAGT	AAGGCATTAcCCGCCAAGT	sub	1
24	257		T	C		AGTACAATTtTTTACTCTTC	AGTACAATTaTTTACTCTTC	sub	1
25	260		T	-	-1	AGTACAATTTTTtACTCTTC	AGTACAATTTTT-ACTCTTC	indel	1
26	260		T	A		AGTACAATTTTTtACTCTTC	AGTACAATTTTTaACTCTTC	sub	1
27	261		-	T	+1	AGTACAATTTTTtACTCTTC	AGTACAATTTTT-ACTCTTC	indel	1
28	273		C	A		TTTACTCTTcGAAGAAGAAA	TTTACTCTTaGAAGAAGAAA	sub	1
29	280		-T	AA	+1	AGACAGAAAA-tTTGCTGAC	AGACAGAAAAaaTTGCTGAC	comp	1
30	315		C	A		GTCAAATTGCAGTAcTCTGC	GTCAAATTGCAGTAaTCTGC	sub	1
31	335		T	A		GTATACAGAAtAGCAGAATG	GTATACAGAAaAGCAGAATG	sub	1
32	343		T	A		AATAGCAGAAtGGGCAGACA	AATAGCAGAAcGGGCAGACA	sub	1
33	360		T	A		ACATTACGAAtGCACACGGT	ACATTACGAAaGCACACGGT	sub	1
34	440		T	C		AGAGGCCtTTTGATGTTAGC	AGAGGCCcTTTGATGTTAGC	sub	1
35	539		T	A		TGTTAtCGGCTTTATTGCTCA	TGTTAaCGGCTTTATTGCTCA	sub	1
36	539		T	A		TGTTAtCGGCTTTATTGCTCA	TGTTAaCGGCTTTATTGCTCA	sub	1
37	599		T	A		GTTGATTAtGACACCC	GTTGATTAaGACACCC	sub	1
38	651		T	A		AACAGTAtAGAACCGT	AACAGTAaaGAACCGT	sub	1
39	683		C	T		ACAGGATcTGACATTA	ACAGGATtTGACATTA	sub	1
40	683		C	A		ACAGGATcTGACATTA	ACAGGATaTGACATTA	sub	1
41	694		A	-	-1	CATTATTaTTGTTGGA	CATTATT-TTGTTGGA	indel	1
42	699		T	-	-1	TTATTGTtGGAAGAGG	TTATTGT-GGAAGAGG	indel	1
43	710		T	G		GAGGACtATTTGCAAA	GAGGACgATTTGCAAA	sub	1
44	750		T	A		GTGAACGtTACAGAAA	GTGAACGaTACAGAAA	sub	1
45	775		T	G		GGAAGCAtATTTGAGA	GGAAGCAgATTTGAGA	sub	1
