# Supplementary material for: Microhomology-mediated end joining induces hypermutagenesis at breakpoint junctions
Source: PLoS Genet. 2017 Apr 18;13(4):e1006714. doi: 10.1371/journal.pgen.1006714 (PMC5413072; doi:10.1371/journal.pgen.1006714)
Supplement: S22 Table — The mutations were tabulated from the FOAR colonies in the galactose containing media (GAL) and hygromycin resistant (HYGR). (XLSX) [file pgen.1006714.s033.xlsx]

## Sheet: S22_Table
Mutant #	Position	Distance			Del/Add
	in URA3	between	WT base	Mutant base	(-/+# of nt)	WT sequence context	Mutant sequence context	Type of	# of
	(non-coding	adjacent			of nt)			mutation	mutations
	strand)	mutations							in mutants
1	85		G	A		ACGTGCTTTTCgTTTGTTTGAACA	ACGTGCTTTTCaTTTGTTTGAACA	sub	1
2	89		G	C		TTTTCGTTTgTTTGAACACACGAA	TTTTCGTTTcTTTGAACACACGAA	sub	1
3	89		G	T		TTTTCGTTTgTTTGAACACACGAA	TTTTCGTTTtTTTGAACACACGAA	sub	1
4	95		A	G		TTGTTTGAaCACACGAAGTAACCT	TTGTTTGAgCACACGAAGTAACCT	sub	1
5	104		G	T		TTGTTTGAACACACGAAgTAACCT	TTGTTTGAACACACGAAtTAACCT	sub	1
6	117		-	A	+1	CTACAAGCA-TGGTGGTTCCTTAAT	CTACAAGCAaTGGTGGTTCCTTAAT	indel	1
7	120		G	-	-1	CTACAAGCATGgTGGTTCCTTAAT	CTACAAGCATG-TGGTTCCTTAAT	indel	1
8	142		C	A		ATGACCTCAATcAACTTCGTAATC	ATGACCTCAATaAACTTCGTAATC	sub	1
9	145		C	A		ATGACCTCAATCAAcTTCGTAATC	ATGACCTCAATCAAaTTCGTAATC	sub	1
10	145		C	A		ATGACCTCAATCAAcTTCGTAATC	ATGACCTCAATCAAaTTCGTAATC	sub	1
11	152		A	C		AACTTCGTAaTCCAGGGTTTTAAA	AACTTCGTAcTCCAGGGTTTTAAA	sub	1
12	159		G	C		TAATCCAGGgTTTTAAACAAATGAT	TAATCCAGGcTTTTAAACAAATGAT	sub	1
13	162		T	-	-1	TAATCCAGGGTTtTAAACAAATGAT	TAATCCAGGGTT-TAAACAAATGAT	indel	1
14	166		A	G		GGTTTTAAACAAaTGATTTTTGTGT	GGTTTTAAACAAgTGATTTTTGTGT	sub	1
15	173		A	G		TTAAACAAATGaTTTTTGTGTACAC	TTAAACAAATGgTTTTTGTGTACAC	sub	1
16	179		G	T		GATTTTTgTGTACACCTATAGAACT	GATTTTTtTGTACACCTATAGAACT	sub	1
17	181		G	T		GATTTTTGTgTACACCTATAGAACT	GATTTTTGTtTACACCTATAGAACT	sub	1
18	181		G	-	-1	GATTTTTGTgTACACCTATAGAACT	GATTTTTGT-TACACCTATAGAACT	indel	1
19	182		T	-	-1	GATTTTTGTGtACACCTATAGAACT	GATTTTTGTG-ACACCTATAGAACT	indel	1
20	181		GT	--	-2	GATTTTTGTgtACACCTATAGAACT	GATTTTTGT--ACACCTATAGAACT	indel	2
21	230		A	G		GTCAATTCGGCGaTTTCCGTAATA	GTCAATTCGGCGgTTTCCGTAATA	sub	1
22	238		AATA	----	-4	GCGATTTCCGTaataGGCGGTTCA	GCGATTTCCGT----GGCGGTTCA	indel	4
23	252		G	C		ATAGGCGGTTCATgTTAAAAAATGA	ATAGGCGGTTCATcTTAAAAAATGA	sub	1
24	252		G	C		ATAGGCGGTTCATgTTAAAAAATGA	ATAGGCGGTTCATcTTAAAAAATGA	sub	1
25	260		A	C		TCATGTTAAAAAaTGAGAAGCTTCT	TCATGTTAAAAAcTGAGAAGCTTCT	sub	1
26	268		C	A		AAAAAATGAGAAGcTTCTGTCTTTT	AAAAAATGAGAAGaTTCTGTCTTTT	sub	1
27	276		T	G		AAGCTTCTGTCtTTTAAACGACTGT	AAGCTTCTGTCgTTTAAACGACTGT	sub	1
28	277		T	G		AAGCTTCTGTCTtTTAAACGACTGT	AAGCTTCTGTCTgTTAAACGACTGT	sub	1
29	279		T	G		AAGCTTCTGTCTTTtAAACGACTGT	AAGCTTCTGTCTTTgAAACGACTGT	sub	1
30	279		T	A		AAGCTTCTGTCTTTtAAACGACTGT	AAGCTTCTGTCTTTaAAACGACTGT	sub	1
31	279		T	A		AAGCTTCTGTCTTTtAAACGACTGT	AAGCTTCTGTCTTTaAAACGACTGT	sub	1
32	310		G	A		CAGTTTAACgTCATGAGACGCCCA	CAGTTTAACaTCATGAGACGCCCA	sub	1
33	310		G	A		CAGTTTAACgTCATGAGACGCCCA	CAGTTTAACaTCATGAGACGCCCA	sub	1
34	343		A	T		TCTTATCGTCTTaCCCGTCTGTAAT	TCTTATCGTCTTtCCCGTCTGTAAT	sub	1
35	345		C	A		TCTTATCGTCTTACcCGTCTGTAAT	TCTTATCGTCTTACaCGTCTGTAAT	sub	1
36	353		A	C		GTCTTACCCGTCTGTaATGCTTACG	GTCTTACCCGTCTGTaATGCTTACG	sub	1
37	353		A	C		GTCTTACCCGTCTGTaATGCTTACG	GTCTTACCCGTCTGTaATGCTTACG	sub	1
38	361		C	G		CTGTAATGCTTAcGTGTGCCACACC	CTGTAATGCTTAgGTGTGCCACACC	sub	1
39	399		C	A		ATCGCCAAAcTTCGTCCGCCGCCT	ATCGCCAAAaTTCGTCCGCCGCCT	sub	1
40	403		G	A		ATCGCCAAACTTCgTCCGCCGCCT	ATCGCCAAACTTCaTCCGCCGCCT	sub	1
41	403		G	A		ATCGCCAAACTTCgTCCGCCGCCT	ATCGCCAAACTTCaTCCGCCGCCT	sub	1
42	412		C	A		GTCCGCCGCcTTCTTCATTGTTTC	GTCCGCCGCaTTCTTCATTGTTTC	sub	1
43	412		C	A		GTCCGCCGCcTTCTTCATTGTTTC	GTCCGCCGCaTTCTTCATTGTTTC	sub	1
44	427		C	A		TCTTCATTGTTTCcTTGGATCTCC	TCTTCATTGTTTCaTTGGATCTCC	sub	1
45	427		C	A		TCTTCATTGTTTCcTTGGATCTCC	TCTTCATTGTTTCaTTGGATCTCC	sub	1
46	461		G	C		AATCGTCTTAACAgTACGTTCCCG	AATCGTCTTAACAcTACGTTCCCG	sub	1
47	484		C	A		CGAGGGATCGATGAcCTCTTATAT	CGAGGGATCGATGAaCTCTTATAT	sub	1
48	484		C	A		CGAGGGATCGATGAcCTCTTATAT	CGAGGGATCGATGAaCTCTTATAT	sub	1
49	541		C	G		TCTAAAACAATAGcCGAAATAACG	TCTAAAACAATAGgCGAAATAACG	sub	1
50	542		C	A		TCTAAAACAATAGCcGAAATAACG	TCTAAAACAATAGCaGAAATAACG	sub	1
51	549		-	A	1	AGCCGAAATAA-CGAGTTTCTCTGT	AGCCGAAATAAaCGAGTTTCTCTGT	indel	1
52	568		C	T		CTCTGTACCCAcCTTCTCTACTTCC	CTCTGTACCCAtCTTCTCTACTTCC	sub	1
53	599		A	T		AACCAACTAATaCTGTGGGCCACA	AACCAACTAATtCTGTGGGCCACA	sub	1
54	679		C	-	-1	CCAGAGATGTcCTAGACTGTAATAA	CCAGAGATGT-CTAGACTGTAATAA	indel	1
55	687		G	C		ATGTCCTAGACTgTAATAATAACAAC	ATGTCCTAGACTcTAATAATAACAAC	sub	1
56	700		C	A		TAATAATAACAAcCTTCTCCTGATAA	TAATAATAACAAaCTTCTCCTGATAA	sub	1
