# Supplementary material for: Microhomology-mediated end joining induces hypermutagenesis at breakpoint junctions
Source: PLoS Genet. 2017 Apr 18;13(4):e1006714. doi: 10.1371/journal.pgen.1006714 (PMC5413072; doi:10.1371/journal.pgen.1006714)
Supplement: S23 Table — The mutations were tabulated from the FOAR colonies in the galactose containing media (GAL) and hygromycin sensitive (HYGS). (XLSX) [file pgen.1006714.s034.xlsx]

## Sheet: S23_Table
Mutant #	Position	Distance			Del/Add
	in URA3	between	WT base	Mutant base	(-/+# of nt)	WT sequence context	Mutant sequence context	Type of	# of
	(non-coding	adjacent			of nt)			mutation	mutations
	strand)	mutations							in mutants
1	89		G	-	-1	TTTCGTTTGTTTgAACACACGAAG	TTTCGTTTGTTT-AACACACGAAG	indel	1
2	89		G	T		TTTCGTTTGTTTgAACACACGAAG	TTTCGTTTGTTTtAACACACGAAG	sub	1
3	89		G	T		TTTCGTTTGTTTgAACACACGAAG	TTTCGTTTGTTTtAACACACGAAG	sub	1
4	93		-	T	+1	TGTTTG-AACACACGAAGTAACCTA	TGTTTGtAACACACGAAGTAACCTA	sub	1
5	93		G	T		TGTTTgAACACACGAAGTAACCTA	TGTTTtAACACACGAAGTAACCTA	sub	1
6	93		G	T		TGTTTgAACACACGAAGTAACCTA	TGTTTtAACACACGAAGTAACCTA	sub	1
7	96		C	A		TGTTTGAAcACACGAAGTAACCTA	TGTTTGAAaACACGAAGTAACCTA	sub	1
8	104		G	T		AACACACGAAgTAACCTACAAGC	AACACACGAAtTAACCTACAAGC	sub	1
9	104		G	C		AACACACGAAgTAACCTACAAGC	AACACACGAAcTAACCTACAAGC	sub	1
10	120		G	-	-1	CTACAAGCATGgTGGTTCCTTAAT	CTACAAGCATG-TGGTTCCTTAAT	indel	1
11	120		G	-	-1	CTACAAGCATGgTGGTTCCTTAAT	CTACAAGCATG-TGGTTCCTTAAT	indel	1
12	142		C	A		TTAATGACCTCAATcAACTTCGTAA	TTAATGACCTCAATaAACTTCGTAA	sub	1
13	151		A	T		ACTTCGTaATCCAGGGTTTTAAAC	ACTTCGTtATCCAGGGTTTTAAAC	sub	1
14	152		A	T		ACTTCGTAaTCCAGGGTTTTAAAC	ACTTCGTAtTCCAGGGTTTTAAAC	sub	1
15	152		A	T		ACTTCGTAaTCCAGGGTTTTAAAC	ACTTCGTAtTCCAGGGTTTTAAAC	sub	1
16	154		C	G		ACTTCGTAATcCAGGGTTTTAAAC	ACTTCGTAATgCAGGGTTTTAAAC	sub	1
17	154		C	G		ACTTCGTAATcCAGGGTTTTAAAC	ACTTCGTAATgCAGGGTTTTAAAC	sub	1
18	155		C	T		ACTTCGTAATCcAGGGTTTTAAAC	ACTTCGTAATCtAGGGTTTTAAAC	sub	1
19	158		G	-	-1	ACTTCGTAATCCAGgGTTTTAAAC	ACTTCGTAATCCAG-GTTTTAAAC	indel	1
20	158		G	-	-1	ACTTCGTAATCCAGgGTTTTAAAC	ACTTCGTAATCCAG-GTTTTAAAC	indel	1
21	164		A	T		CCAGGGTTTTaAACAAATGATTTT	CCAGGGTTTTtAACAAATGATTTT	sub	1
22	165		-	T	+1	CCAGGGTTTT-AAACAAATGATTTT	CCAGGGTTTTtAAACAAATGATTTT	indel	1
23	168		A	T		CCAGGGTTTTAAACaAATGATTTT	CCAGGGTTTTAAACtAATGATTTT	sub	1
24	174		T	A		ACAAATGAtTTTTGTGTACACCTA	ACAAATGAaTTTTGTGTACACCTA	sub	1
25	174		T	A		ACAAATGAtTTTTGTGTACACCTA	ACAAATGAaTTTTGTGTACACCTA	sub	1
26	178		-	T	+1	ATGATTTT-TGTGTACACCTATAGAA	ATGATTTTtTGTGTACACCTATAGAA	indel	1
27	179		G	T		ATGATTTTTgTGTACACCTATAGAA	ATGATTTTTtTGTACACCTATAGAA	sub	1
28	179		G	T		ATGATTTTTgTGTACACCTATAGAA	ATGATTTTTtTGTACACCTATAGAA	sub	1
29	181		G	-	-1	ATGATTTTTGTgTACACCTATAGAA	ATGATTTTTGT-TACACCTATAGAA	indel	1
30	183		A	T		ATGATTTTTGTGTaCACCTATAGAA	ATGATTTTTGTGTtCACCTATAGAA	sub	1
31	194		-	T		CCTATAGAA-CTGACTAAAAAGGTA	CCTATAGAAtCTGACTAAAAAGGTA	indel	1
32	196		T	G		CCTATAGAACtGACTAAAAAGGTA	CCTATAGAACgGACTAAAAAGGTA	sub	1
33	198		A	G		CCTATAGAACTGaCTAAAAAGGTA	CCTATAGAACTGgCTAAAAAGGTA	sub	1
34	205		A	G		ACTGACTAAAAaGGTACCTCCCG	ACTGACTAAAAgGGTACCTCCCG	sub	1
35	215		-	C	+1	AAGGTACCTCCC-GTGTCAATTCG	AAGGTACCTCCCcGTGTCAATTCG	indel	1
36	274		--	AA	+2	GAGAAGCTTCTGT--CTTTTAAACG	GAGAAGCTTCTGT-CTTTTAAACG	indel	2
37	277		T	-	-1	GAGAAGCTTCTGTCTtTTAAACG	GAGAAGCTTCTGTCT-TTAAACG	indel	1
38	310		G	A		CAGTTTAACgTCATGAGACGCCC	CAGTTTAACaTCATGAGACGCCC	sub	1
39	310		G	A		CAGTTTAACgTCATGAGACGCCC	CAGTTTAACaTCATGAGACGCCC	sub	1
40	343		A	T		GTCTTATCGTCTTaCCCGTCTGTA	GTCTTATCGTCTTtCCCGTCTGTA	sub	1
41	356		G	T		CCGTCTGTAATgCTTACGTGTGC	CCGTCTGTAATtCTTACGTGTGC	sub	1
42	356		G	T		CCGTCTGTAATgCTTACGTGTGC	CCGTCTGTAATtCTTACGTGTGC	sub	1
43	361		C	T		TAATGCTTAcGTGTGCCACACCAC	TAATGCTTAtGTGTGCCACACCAC	sub	1
44	367		C	-	-1	CTTACGTGTGcCACACCACCCGG	CTTACGTGTG-CACACCACCCGG	indel	1
45	380		G	-	-1	CCACCCGGgTCCATAACAATCGC	CCACCCGG-TCCATAACAATCGC	indel	1
46	413		T	-	-1	CGCCGCCtTCTTCATTGTTTCCT	CGCCGCC-TCTTCATTGTTTCCT	indel	1
47	449		A	C		GGAAAACTACAaTCGTCTTAACA	GGAAAACTACAcTCGTCTTAACA	sub	1
48	449		A	C		GGAAAACTACAaTCGTCTTAACA	GGAAAACTACAcTCGTCTTAACA	sub	1
49	454		C	A		CTACAATCGTcTTAACAGTACGT	CTACAATCGTaTTAACAGTACGT	sub	1
50	456		T	A		CTACAATCGTCTtAACAGTACGT	CTACAATCGTCTaAACAGTACGT	sub	1
51	456		T	A		CTACAATCGTCTtAACAGTACGT	CTACAATCGTCTaAACAGTACGT	sub	1
52	461		G	T		CGTCTTAACAgTACGTTCCCGA	CGTCTTAACAtTACGTTCCCGA	sub	1
53	461		G	T		CGTCTTAACAgTACGTTCCCGA	CGTCTTAACAtTACGTTCCCGA	sub	1
54	465		G	T		CGTCTTAACAGTACgTTCCCGA	CGTCTTAACAGTACtTTCCCGA	sub	1
55	465		G	T		CGTCTTAACAGTACgTTCCCGA	CGTCTTAACAGTACtTTCCCGA	sub	1
56	557		C	T		GAAATAACGAGTTTcTCTGTAC	GAAATAACGAGTTTtTCTGTAC	sub	1
57	557		C	-	-1	GAAATAACGAGTTTcTCTGTAC	GAAATAACGAGTTT-TCTGTAC	indel	1
58	557		-	T	+1	GAAATAACGAGTTTC-TCTGTAC	GAAATAACGAGTTTCtTCTGTAC	indel	1
59	557		-	T	+1	GAAATAACGAGTTTC-TCTGTAC	GAAATAACGAGTTTCtTCTGTAC	indel	1
60	557		-	T	+1	GAAATAACGAGTTTC-TCTGTAC	GAAATAACGAGTTTCtTCTGTAC	indel	1
61	585		G	T		TCTACTTCCAATgCTAACCAACT	TCTACTTCCAATtCTAACCAACT	sub	1
62	585		G	T		TCTACTTCCAATgCTAACCAACT	TCTACTTCCAATtCTAACCAACT	sub	1
63	603		-	T	+1	CTAATACTGT-GGGCCACACCCA	CTAATACTGTtGGGCCACACCCA	indel	1
64	605		G	A		CTAATACTGTGgGCCACACCCA	CTAATACTGTGaGCCACACCCA	sub	1
65	606		G	T		CTAATACTGTGGgCCACACCCA	CTAATACTGTGGtCCACACCCA	sub	1
66	606		G	T		CTAATACTGTGGgCCACACCCA	CTAATACTGTGGtCCACACCCA	sub	1
67	608		C	T		CTAATACTGTGGGCcACACCCA	CTAATACTGTGGGCtACACCCA	sub	1
68	636		T	G		CCCTCTGCGtAACCCAGTTGTC	CCCTCTGCGgAACCCAGTTGTC	sub	1
69	643		G	A		CGTAACCCAgTTGTCATATCTTG	CGTAACCCAaTTGTCATATCTTG	sub	1
70	643		G	A		CGTAACCCAgTTGTCATATCTTG	CGTAACCCAaTTGTCATATCTTG	sub	1
